# Supplementary material for: Elevated interleukin-12B is associated with increased seizure susceptibility: insights from two-sample Mendelian randomization and in vivo experiment
Source: Front Neurol. 2026 Jan 13;16:1706857. doi: 10.3389/fneur.2025.1706857 (PMC12836389; doi:10.3389/fneur.2025.1706857)
Supplement: Supplementary file 1 [file Table_1.XLSX]

## Sheet: Table S1
Supplementary Table 1 Summary of GWAS datasets
Trait		Population	Country	GWAS ID	Link to datasets	Diagnostic criteria	Quantitative variables	ncase	ncontrol	Samplesize	PMID
Generalized epilepsy		FinnGen R12	Finland	GE	https://finngen.gitbook.io/documentation/data-download	Clinical end points were constructed from the register codes using the Finnish version of the International Classification of Diseases, 10th revision (ICD-10) diagnosis codes and harmonizing those with definitions from ICD-8 and ICD-9.	/	1690	484697	486387	36653562
16 interleukins	IL-10	Mixed European	11 cohorts, such as Sweden, Estonian, and other European population	GCST90274795	https://www.ebi.ac.uk/gwas/	/	Normalized Protein eXpression (NPX) is Olink’s normalized relative units on a log2 scale. Olink defines the LLOD for quantification of each protein as 3 s.d. above background (determined using blank control samples).	/	/	14824	37563310
	IL-12B			GCST90274798
	IL-13			GCST90274799
	IL-17A			GCST90274801
	IL-17C			GCST90274802
	IL-18			GCST90274803
	IL-1A			GCST90274805
	IL-2			GCST90274806
	IL-20			GCST90274807
	IL-24			GCST90274810
	IL-33			GCST90274812
	IL-4			GCST90274813
	IL-5			GCST90274814
	IL-6			GCST90274815
	IL-7			GCST90274816
	IL-8			GCST90274817

## Sheet: Table S2
Supplementary Table 2 SNPs used for MR analysis
Exposure	IL-17A
SNP	effect_allele.exposure	other_allele.exposure	beta.exposure	se.exposure	eaf.exposure	pval.exposure	R	F
rs114302925	T	C	0.6969	0.1469	0.0038	2.09e-06	0.0389373	22.5059
rs33998516	A	C	-0.0802	0.0164	0.7781	1.01e-06	-0.0401353	23.9145
rs80314453	A	C	-0.3417	0.0723	0.9845	2.29e-06	-0.0387906	22.3364
rs75788494	T	C	-0.2432	0.0525	0.021	3.61e-06	-0.0380222	21.459
rs115193412	T	C	0.1688	0.0349	0.0418	1.32e-06	0.0396964	23.3934
rs17448036	A	G	-0.0585	0.0128	0.5609	4.87e-06	-0.0375134	20.8878
rs76821290	T	G	-0.3091	0.0619	0.9854	5.93e-07	-0.0409817	24.9354
rs187663944	T	C	0.8348	0.155	0.9959	7.21e-08	0.044195	29.0069
rs78394657	A	G	0.8306	0.1727	0.997	1.51e-06	0.0394737	23.1313
rs41270871	A	T	0.0923	0.0189	0.221	1.04e-06	0.0400809	23.8495
rs186609440	A	G	-0.9351	0.1941	0.9967	1.45e-06	-0.0395402	23.2095
rs184632767	A	G	-0.6753	0.1456	0.0082	3.52e-06	-0.0380686	21.5115
rs28852438	A	G	-0.068	0.0148	0.2897	4.34e-06	-0.0377124	21.1103
rs577341939	T	C	0.6836	0.1416	0.9942	1.38e-06	0.0396227	23.3065
rs183971111	A	C	0.4589	0.0971	0.01	2.29e-06	0.0387899	22.3356
rs3025138	A	G	-0.3114	0.0644	0.9838	1.33e-06	-0.039686	23.3811
rs150686720	A	G	-0.3983	0.0872	0.0146	4.93e-06	-0.0374917	20.8635
rs1462017	C	G	-0.0893	0.017	0.1776	1.5e-07	-0.0431067	27.5934
rs188872635	A	T	0.4873	0.1036	0.9924	2.56e-06	0.0386064	22.1245
rs77529534	T	C	-0.1279	0.0272	0.9323	2.57e-06	-0.0385944	22.1107
rs79982350	C	G	-0.1467	0.0295	0.0555	6.6e-07	-0.0408125	24.7295
rs4877075	A	G	0.0908	0.0192	0.1411	2.25e-06	0.0388154	22.365
rs34557923	T	G	0.2446	0.0517	0.9819	2.23e-06	0.0388316	22.3837
rs12366301	A	C	0.535	0.1109	0.0075	1.41e-06	0.0395939	23.2726
rs77595989	T	G	0.1696	0.0371	0.9648	4.84e-06	0.0375226	20.898
rs142460896	A	C	0.5904	0.1292	0.9948	4.89e-06	0.0375081	20.8818
rs183219823	A	C	0.4644	0.0954	0.993	1.13e-06	0.0399525	23.6967
rs185155150	T	C	-0.7804	0.164	0.9946	1.95e-06	-0.0390561	22.6437
rs139204199	C	G	-0.8232	0.1768	0.9964	3.22e-06	-0.0382166	21.6793
rs12599620	T	C	-0.0726	0.0153	0.7391	2.08e-06	-0.0389459	22.516
rs2429911	T	C	0.2309	0.0486	0.0251	2.02e-06	0.0389945	22.5723
rs2693361	T	G	0.0884	0.0185	0.517	1.77e-06	0.0392187	22.8329
rs181688050	C	G	-0.7316	0.1567	0.0043	3.03e-06	-0.0383206	21.7976
rs73547564	A	G	0.4278	0.0857	0.0172	5.98e-07	0.0409677	24.9184
rs77259240	T	G	-0.6715	0.1374	0.9956	1.02e-06	-0.0401103	23.8846
Exposure	IL-2
SNP	effect_allele.exposure	other_allele.exposure	beta.exposure	se.exposure	eaf.exposure	pval.exposure	R	F
rs79419497	A	G	0.2016	0.0424	0.9733	1.99e-06	0.0390248	22.6073
rs142641125	T	C	0.2095	0.0419	0.0287	5.73e-07	0.0410346	25
rs77853517	T	C	-0.1048	0.0217	0.8961	1.37e-06	-0.0396375	23.324
rs7638939	A	T	0.0854	0.0174	0.8293	9.2e-07	0.0402812	24.0889
rs75739108	T	C	0.1737	0.038	0.039	4.85e-06	0.0375195	20.8945
rs79925007	T	G	0.1176	0.0255	0.9036	3.99e-06	0.0378532	21.2684
rs6535212	T	G	-0.0646	0.0139	0.6861	3.36e-06	-0.0381459	21.5991
rs4703508	T	C	-0.1216	0.026	0.9334	2.91e-06	-0.0383872	21.8736
rs549344892	T	G	-1.1876	0.2585	0.0027	4.34e-06	-0.0377092	21.1066
rs62469211	T	C	0.5377	0.1165	0.9917	3.92e-06	0.0378834	21.3024
rs201229721	A	C	-0.1468	0.0309	0.9396	2.03e-06	-0.0389927	22.5702
rs144717026	T	C	-0.7391	0.1574	0.004	2.66e-06	-0.0385409	22.0494
rs74852566	T	G	-0.1999	0.0431	0.0244	3.52e-06	-0.0380686	21.5115
rs117822532	T	C	-0.6956	0.1445	0.0041	1.48e-06	-0.0395093	23.1731
rs527949048	C	G	-0.6063	0.1189	0.9928	3.41e-07	-0.0418477	26.0023
rs77832761	A	G	0.1922	0.0414	0.0318	3.44e-06	0.0381052	21.5529
rs144129701	C	G	-0.2699	0.0576	0.9727	2.79e-06	-0.0384597	21.9564
rs36006983	T	C	-0.0728	0.0153	0.7384	1.95e-06	-0.0390531	22.6402
rs28515912	A	C	-0.0723	0.0149	0.6969	1.22e-06	-0.0398248	23.5453
rs550343970	A	G	0.5727	0.1225	0.0076	2.94e-06	0.0383723	21.8566
rs1671226	C	G	-0.0849	0.017	0.2053	5.91e-07	-0.0409864	24.9412
Exposure	IL-20
SNP	effect_allele.exposure	other_allele.exposure	beta.exposure	se.exposure	eaf.exposure	pval.exposure	R	F
rs72633862	T	G	-0.1722	0.0376	0.0444	4.65e-06	-0.0375911	20.9745
rs114363239	T	C	-0.2372	0.0487	0.0189	1.11e-06	-0.0399747	23.7231
rs561463224	A	G	0.5926	0.1271	0.0057	3.12e-06	0.0382688	21.7386
rs114685711	A	T	0.3581	0.0672	0.9845	9.88e-08	0.0437286	28.3968
rs193287223	T	C	-0.6659	0.1412	0.0047	2.41e-06	-0.0387075	22.2407
rs114209791	A	G	-0.2134	0.046	0.9756	3.5e-06	-0.0380775	21.5215
rs200329622	T	C	-0.6755	0.1409	0.0067	1.63e-06	-0.0393482	22.9842
rs146918864	T	C	-0.2551	0.0515	0.0228	7.29e-07	-0.0406528	24.5362
rs182889213	T	C	-0.4683	0.0952	0.9909	8.69e-07	-0.0403719	24.1977
rs12498781	A	G	0.0635	0.0137	0.3202	3.57e-06	0.0380439	21.4836
rs142459745	A	C	0.6662	0.1454	0.9953	4.61e-06	0.0376079	20.9933
rs112618644	A	G	0.437	0.0917	0.0085	1.88e-06	0.0391135	22.7104
rs143181662	T	C	0.0719	0.0156	0.5043	4.05e-06	0.0378303	21.2426
rs111249483	A	G	0.294	0.0596	0.9804	8.1e-07	0.0404848	24.3334
rs200680034	A	G	-0.3598	0.071	0.0177	4.03e-07	-0.0415885	25.6806
rs138771212	A	G	-0.3596	0.0778	0.9909	3.8e-06	-0.037938	21.3639
rs28906393	A	G	0.2901	0.062	0.0148	2.88e-06	0.0384045	21.8933
rs78664403	T	C	-0.6645	0.1448	0.0134	4.45e-06	-0.0376673	21.0597
rs192676562	T	C	-0.8226	0.178	0.0036	3.81e-06	-0.0379317	21.3569
rs188205021	T	C	-0.222	0.0427	0.0255	2e-07	-0.0426654	27.0303
rs35324965	A	G	-0.7048	0.1373	0.0047	2.85e-07	-0.0421266	26.3506
rs191069114	T	C	0.9244	0.2007	0.9964	4.11e-06	0.0378049	21.2141
rs141267736	C	G	-0.5876	0.1234	0.9882	1.92e-06	-0.0390824	22.6743
rs72659995	T	C	-0.1232	0.0267	0.9142	3.95e-06	-0.0378734	21.2911
rs28542561	T	C	-0.1753	0.0372	0.965	2.45e-06	-0.0386777	22.2064
rs117977288	T	G	-0.1546	0.0316	0.9553	9.96e-07	-0.0401531	23.9356
rs184880159	T	C	1.0189	0.22	0.0018	3.63e-06	0.0380138	21.4495
rs72884250	T	C	0.3674	0.0798	0.9881	4.14e-06	0.0377896	21.1969
Exposure	IL-24
SNP	effect_allele.exposure	other_allele.exposure	beta.exposure	se.exposure	eaf.exposure	pval.exposure	R	F
rs116790447	T	C	0.1729	0.0371	0.0521	3.16e-06	0.0382516	21.7191
rs150703020	A	C	0.3126	0.0642	0.985	1.12e-06	0.0399626	23.7087
rs199770642	A	T	0.0762	0.0162	0.4768	2.55e-06	0.0386067	22.1248
rs36183478	T	C	0.0815	0.0172	0.4915	2.15e-06	0.0388908	22.4522
rs561332152	T	C	0.83	0.1808	0.9967	4.42e-06	0.0376806	21.0746
rs2341294	A	G	-0.1318	0.028	0.0716	2.51e-06	-0.0386349	22.1572
rs145295031	A	T	0.3063	0.0647	0.014	2.2e-06	0.0388563	22.4122
rs138546531	T	C	0.6472	0.1388	0.9932	3.12e-06	0.0382717	21.7419
rs167018	A	G	0.0657	0.0136	0.4443	1.36e-06	0.0396489	23.3374
rs190040512	T	C	0.8257	0.1803	0.9959	4.66e-06	0.0375895	20.9726
rs11256610	A	G	0.3005	0.0641	0.0145	2.76e-06	0.0384779	21.9772
rs184964790	T	C	-0.4766	0.0967	0.9858	8.28e-07	-0.04045	24.2915
rs184502783	T	C	-1.0953	0.2292	0.0019	1.76e-06	-0.0392221	22.8369
rs2098245	A	G	0.7284	0.1455	0.9842	5.55e-07	0.0410853	25.0619
rs11066309	A	G	0.0655	0.0137	0.4172	1.74e-06	0.0392403	22.8582
rs79840297	A	G	0.3559	0.0757	0.0112	2.58e-06	0.0385883	22.1037
rs7401175	A	T	0.0892	0.0195	0.2392	4.78e-06	0.0375466	20.9248
rs117613902	A	G	-0.3	0.0657	0.9862	4.97e-06	-0.0374798	20.8503
rs111733212	A	G	-0.4727	0.1031	0.98	4.54e-06	-0.0376327	21.021
rs60306270	A	G	-0.0886	0.0191	0.1398	3.51e-06	-0.0380743	21.5179
rs188514423	T	C	-0.4806	0.1031	0.9913	3.14e-06	-0.0382608	21.7295
rs78511581	A	G	-0.3786	0.0795	0.0105	1.91e-06	-0.0390866	22.6792
rs143986178	A	G	0.2969	0.0644	0.0144	4.02e-06	0.0378408	21.2544
rs73169406	A	G	0.111	0.0207	0.1327	8.22e-08	0.0440026	28.7545
Exposure	IL-33
SNP	effect_allele.exposure	other_allele.exposure	beta.exposure	se.exposure	eaf.exposure	pval.exposure	R	F
rs563747611	T	C	-0.5795	0.1258	0.0066	4.09e-06	-0.0378102	21.22
rs1559941	T	G	0.5131	0.1002	0.0171	3.04e-07	0.042024	26.2222
rs146018910	A	C	-0.7969	0.1726	0.9969	3.89e-06	-0.0378964	21.317
rs35370544	T	G	0.1741	0.0364	0.047	1.73e-06	0.0392563	22.8768
rs7742625	C	G	0.0691	0.0148	0.6997	3.03e-06	0.0383216	21.7988
rs77792454	T	C	-0.1166	0.0255	0.1064	4.82e-06	-0.0375318	20.9082
rs17149396	C	G	0.1833	0.04	0.0307	4.59e-06	0.0376133	20.9993
rs184248213	A	G	0.3313	0.0713	0.0121	3.38e-06	0.0381384	21.5906
rs142710258	C	G	0.4525	0.0917	0.9894	8.03e-07	0.0404985	24.35
rs577797204	T	C	-0.9083	0.1909	0.9967	1.96e-06	-0.0390516	22.6385
rs66755903	A	G	-0.0752	0.0162	0.2321	3.45e-06	-0.0381008	21.5479
rs147184497	T	C	-1.2451	0.2703	0.9988	4.1e-06	-0.0378089	21.2186
rs62556318	C	G	0.1308	0.0277	0.9172	2.34e-06	0.0387568	22.2975
rs535721519	T	C	0.6877	0.137	0.9942	5.18e-07	0.0411961	25.1975
rs78455659	A	G	0.1259	0.0273	0.9273	3.99e-06	0.0378528	21.268
rs8042883	T	C	-0.0681	0.0135	0.5496	4.55e-07	-0.0413988	25.4464
rs138430438	T	C	-0.576	0.1216	0.9944	2.17e-06	-0.0388783	22.4377
rs192985217	A	G	0.7917	0.1721	0.0039	4.22e-06	0.0377587	21.1621
rs13336496	A	C	0.0936	0.0203	0.8755	4.01e-06	0.0378456	21.2598
rs192969524	A	G	0.5566	0.1202	0.007	3.65e-06	0.0380077	21.4426
rs112495884	A	G	0.3432	0.0748	0.0112	4.47e-06	0.0376603	21.0519
rs10415966	A	C	-0.1184	0.0233	0.1177	3.74e-07	-0.0417027	25.8221
rs1013434	T	C	-0.0732	0.0158	0.2201	3.61e-06	-0.0380265	21.4639
rs187115796	A	T	0.319	0.0667	0.9832	1.73e-06	0.0392533	22.8733
Exposure	IL-4
SNP	effect_allele.exposure	other_allele.exposure	beta.exposure	se.exposure	eaf.exposure	pval.exposure	R	F
rs10910814	C	G	0.1919	0.0417	0.0407	4.19e-06	0.0377725	21.1777
rs2502347	T	C	-0.077	0.0167	0.2195	4.01e-06	-0.0378451	21.2593
rs13418255	A	G	0.0701	0.0153	0.7233	4.61e-06	0.0376068	20.992
rs149171838	T	C	0.4863	0.1059	0.9933	4.39e-06	0.0376917	21.0871
rs13130198	A	G	-0.0773	0.0159	0.2374	1.16e-06	-0.0399009	23.6355
rs12641440	C	G	-0.1181	0.025	0.9065	2.31e-06	-0.038773	22.3162
rs190303812	T	G	0.4945	0.101	0.006	9.78e-07	0.0401828	23.9712
rs9270229	T	C	0.1212	0.0255	0.1501	2e-06	0.0390102	22.5904
rs2766594	A	G	0.085	0.0179	0.5892	2.05e-06	0.0389747	22.5492
rs549453778	A	T	0.449	0.0914	0.9882	8.99e-07	0.0403175	24.1324
rs144691163	T	C	-0.5585	0.118	0.0078	2.21e-06	-0.0388472	22.4018
rs11989681	A	G	0.0678	0.0136	0.5982	6.19e-07	0.0409142	24.8532
rs4876407	T	G	-0.1391	0.0299	0.9451	3.28e-06	-0.0381844	21.6427
rs1490743	T	G	-0.1338	0.0278	0.0752	1.49e-06	-0.039502	23.1645
rs553835760	A	G	-0.6128	0.1301	0.0067	2.47e-06	-0.0386601	22.1862
rs75610895	T	C	-0.2354	0.045	0.0253	1.68e-07	-0.0429279	27.3645
rs116963481	A	G	0.2805	0.0592	0.9846	2.16e-06	0.0388892	22.4503
rs182428359	A	G	-0.8152	0.165	0.9959	7.79e-07	-0.040548	24.4096
rs7150107	T	C	-0.1128	0.0244	0.7641	3.78e-06	-0.0379449	21.3717
rs12900168	A	G	0.0716	0.0152	0.4842	2.47e-06	0.0386626	22.1891
rs146951784	T	G	0.667	0.1366	0.0063	1.05e-06	0.0400749	23.8424
Exposure	IL-5
SNP	effect_allele.exposure	other_allele.exposure	beta.exposure	se.exposure	eaf.exposure	pval.exposure	R	F
rs114829303	T	C	0.1661	0.0361	0.0436	4.2e-06	0.0377658	21.1702
rs147559957	T	C	-0.6343	0.1388	0.0063	4.88e-06	-0.0375099	20.8838
rs17009223	A	G	-0.1169	0.0236	0.0881	7.29e-07	-0.0406528	24.5361
rs138390280	A	C	0.6354	0.1281	0.0112	7.04e-07	0.0407084	24.6035
rs182363341	C	G	-0.642	0.1392	0.0072	3.99e-06	-0.0378557	21.2712
rs191364886	A	C	0.5419	0.1187	0.0161	4.99e-06	0.0374723	20.8419
rs534010680	T	G	0.205	0.0424	0.0508	1.33e-06	0.0396819	23.3763
rs150123530	T	C	0.4866	0.1017	0.9912	1.71e-06	0.0392702	22.893
rs149204160	A	T	0.4367	0.0942	0.9927	3.55e-06	0.0380508	21.4914
rs34639000	A	G	0.0765	0.0147	0.7289	1.95e-07	0.0427065	27.0825
rs141941146	A	G	0.3833	0.0825	0.9859	3.38e-06	0.0381343	21.5859
rs141609101	C	G	-0.6407	0.1368	0.0064	2.82e-06	-0.0384409	21.935
rs10988407	A	G	0.0777	0.0167	0.2002	3.28e-06	0.0381886	21.6476
rs201180858	T	G	-0.1939	0.0424	0.947	4.81e-06	-0.0375364	20.9134
rs4277106	A	G	-0.2747	0.0592	0.9858	3.48e-06	-0.0380863	21.5315
rs12864018	A	C	-0.2292	0.0499	0.0477	4.37e-06	-0.0377009	21.0974
rs7142197	A	G	-0.0924	0.0188	0.1442	8.88e-07	-0.0403373	24.1562
rs12592185	T	C	0.0838	0.0173	0.8068	1.27e-06	0.0397558	23.4637
rs7193141	C	G	0.2407	0.0521	0.0351	3.84e-06	0.0379204	21.344
rs62069649	A	G	0.2206	0.0482	0.0267	4.72e-06	0.0375663	20.9468
rs132210	T	C	-0.0686	0.0141	0.3408	1.14e-06	-0.0399305	23.6706
Exposure	IL-10
SNP	effect_allele.exposure	other_allele.exposure	beta.exposure	se.exposure	eaf.exposure	pval.exposure	R	F
rs12123181	A	G	-0.0996	0.0151	0.2042	4.22e-11	-0.0540994	43.5076
rs398518	A	G	-0.1293	0.0218	0.9146	3.01e-09	-0.0486602	35.179
rs67037615	T	C	-0.1528	0.0196	0.8893	6.39e-15	-0.0639036	60.7763
rs3135932	A	G	-0.1597	0.0154	0.823	3.39e-25	-0.0848713	107.54
Exposure	IL-12B
SNP	effect_allele.exposure	other_allele.exposure	beta.exposure	se.exposure	eaf.exposure	pval.exposure	R	F
rs11130215	A	G	-0.1009	0.0151	0.8154	2.36e-11	-0.0548034	44.6507
rs9815073	A	C	0.2861	0.013	0.3539	2.43e-107	0.177885	484.339
rs144850787	T	G	0.3161	0.056	0.9869	1.66e-08	0.0463145	31.862
rs10043720	A	G	-0.4981	0.0132	0.3025	1e-200	-0.296054	1423.92
rs17722688	T	C	-0.0857	0.0131	0.7246	6.07e-11	-0.0536574	42.7976
rs3130510	A	G	0.1155	0.014	0.2275	1.58e-16	0.0676092	68.0625
rs705705	C	G	0.0785	0.0133	0.323	3.59e-09	0.0484234	34.8366
rs3184504	T	C	0.1332	0.0131	0.4766	2.76e-24	0.0832281	103.387
rs516978	C	G	0.0721	0.0122	0.3473	3.42e-09	0.0484854	34.9262
rs76428106	T	C	-0.3406	0.0535	0.9832	1.94e-10	-0.0522209	40.5305
rs1950897	T	C	0.0798	0.0128	0.7151	4.54e-10	0.0511412	38.8674
rs12588969	C	G	-0.1297	0.0127	0.6875	1.74e-24	-0.0835911	104.297
rs8026767	A	G	-0.0743	0.0132	0.2595	1.81e-08	-0.0461847	31.6833
rs73416208	A	G	-0.1477	0.0246	0.0654	1.92e-09	-0.0492566	36.0488
Exposure	IL-13
SNP	effect_allele.exposure	other_allele.exposure	beta.exposure	se.exposure	eaf.exposure	pval.exposure	R	F
rs13119159	A	G	0.0739	0.0132	0.4958	2.16e-08	0.0459366	31.343
Exposure	IL-17C
SNP	effect_allele.exposure	other_allele.exposure	beta.exposure	se.exposure	eaf.exposure	pval.exposure	R	F
rs114882743	A	T	-0.3259	0.0548	0.9804	2.73e-09	-0.0487902	35.3678
rs17700884	T	G	-0.105	0.0136	0.3783	1.16e-14	-0.0632886	59.6075
Exposure	IL-18
SNP	effect_allele.exposure	other_allele.exposure	beta.exposure	se.exposure	eaf.exposure	pval.exposure	R	F
rs385076	T	C	-0.1857	0.0123	0.3734	1.68e-51	-0.123066	227.936
rs17229943	A	C	-0.16	0.0267	0.9351	2.07e-09	-0.049162	35.9102
rs12681624	C	G	-0.0935	0.0157	0.8179	2.59e-09	-0.0488584	35.467
rs5744249	A	C	0.2039	0.0135	0.7618	1.53e-51	0.123116	228.122
Exposure	IL-1A
SNP	effect_allele.exposure	other_allele.exposure	beta.exposure	se.exposure	eaf.exposure	pval.exposure	R	F
rs11759846	A	G	-0.3263	0.0266	0.0799	1.36e-34	-0.100251	150.477
rs13195317	T	C	-0.3251	0.0554	0.0358	4.4e-09	-0.0481449	34.4361
Exposure	IL-6
SNP	effect_allele.exposure	other_allele.exposure	beta.exposure	se.exposure	eaf.exposure	pval.exposure	R	F
rs2228145	A	C	-0.1684	0.0119	0.6128	1.83e-45	-0.115459	200.258
Exposure	IL-7
SNP	effect_allele.exposure	other_allele.exposure	beta.exposure	se.exposure	eaf.exposure	pval.exposure	R	F
rs112359206	A	G	0.1691	0.0225	0.9	5.67e-14	0.0616143	56.4836
Exposure	IL-8
SNP	effect_allele.exposure	other_allele.exposure	beta.exposure	se.exposure	eaf.exposure	pval.exposure	R	F
rs12075	A	G	0.0667	0.0116	0.5552	8.92e-09	0.047177	33.0625
rs6446951	A	G	-0.1894	0.0241	0.0665	3.87e-15	-0.0644179	61.7626

## Sheet: Table S3
Supplementary Table 3 The results of MR analysis
Exposure	Outcome	Method	No.SNPs	Beta	P.value	OR	OR_LCI95	OR_UCI95
IL-17A	Generalized epilepsy	MR Egger	28	-0.111586	0.581865	0.894414	0.604233	1.32395
		Weighted median	28	0.0245244	0.879656	1.02483	0.746056	1.40776
		Inverse variance weighted	28	-0.0701519	0.582546	0.932252	0.725933	1.19721
		Simple mode	28	-0.0169137	0.957281	0.983229	0.532556	1.81528
		Weighted mode	28	0.196959	0.381887	1.21769	0.788746	1.87992
Exposure	Outcome	Method	No.SNPs	Beta	P.value	OR	OR_LCI95	OR_UCI95
IL-2	Generalized epilepsy	MR Egger	16	-0.0253254	0.931293	0.974993	0.553891	1.71624
		Weighted median	16	-0.213386	0.230435	0.807844	0.56999	1.14495
		Inverse variance weighted	16	-0.214735	0.10746	0.806755	0.621141	1.04784
		Simple mode	16	-0.261681	0.369308	0.769757	0.442284	1.33969
		Weighted mode	16	-0.243127	0.416489	0.784172	0.443345	1.38701
Exposure	Outcome	Method	No.SNPs	Beta	P.value	OR	OR_LCI95	OR_UCI95
IL-20	Generalized epilepsy	MR Egger	26	0.102724	0.509836	1.10819	0.820206	1.49728
		Weighted median	26	-0.0857021	0.538623	0.917868	0.698458	1.2062
		Inverse variance weighted	26	-0.0178326	0.856	0.982325	0.810228	1.19098
		Simple mode	26	-0.237408	0.352892	0.788669	0.482408	1.28937
		Weighted mode	26	-0.0852178	0.628784	0.918312	0.652812	1.29179
Exposure	Outcome	Method	No.SNPs	Beta	P.value	OR	OR_LCI95	OR_UCI95
IL-24	Generalized epilepsy	MR Egger	21	-0.123747	0.431541	0.883603	0.653409	1.19489
		Weighted median	21	-0.324598	0.0364131	0.722818	0.533299	0.979686
		Inverse variance weighted	21	-0.0903148	0.396895	0.913643	0.741364	1.12596
		Simple mode	21	-0.299793	0.266899	0.740972	0.442961	1.23948
		Weighted mode	21	-0.280719	0.100179	0.75524	0.548859	1.03922
Exposure	Outcome	Method	No.SNPs	Beta	P.value	OR	OR_LCI95	OR_UCI95
IL-33	Generalized epilepsy	MR Egger	22	-0.0561235	0.6951	0.945422	0.716947	1.24671
		Weighted median	22	-0.0507352	0.698479	0.95053	0.735327	1.22872
		Inverse variance weighted	22	-0.0493589	0.606297	0.951839	0.78893	1.14839
		Simple mode	22	-0.149375	0.484631	0.861246	0.570701	1.29971
		Weighted mode	22	-0.169181	0.324232	0.844356	0.607952	1.17269
Exposure	Outcome	Method	No.SNPs	Beta	P.value	OR	OR_LCI95	OR_UCI95
IL-4	Generalized epilepsy	MR Egger	14	0.014338	0.956304	1.01444	0.613881	1.67637
		Weighted median	14	-0.0990257	0.619209	0.905719	0.612889	1.33846
		Inverse variance weighted	14	0.0176758	0.902474	1.01783	0.767165	1.35041
		Simple mode	14	0.609739	0.105748	1.83995	0.925225	3.65902
		Weighted mode	14	-0.272403	0.383108	0.761547	0.421531	1.37583
Exposure	Outcome	Method	No.SNPs	Beta	P.value	OR	OR_LCI95	OR_UCI95
IL-5	Generalized epilepsy	MR Egger	18	0.208607	0.308707	1.23196	0.835034	1.81756
		Weighted median	18	0.196688	0.252275	1.21736	0.869317	1.70476
		Inverse variance weighted	18	0.0232987	0.862031	1.02357	0.787049	1.33117
		Simple mode	18	0.156861	0.597315	1.16983	0.660848	2.07084
		Weighted mode	18	0.156861	0.474183	1.16983	0.768595	1.78053
Exposure	Outcome	Method	No.SNPs	Beta	P.value	OR	OR_LCI95	OR_UCI95
IL-10	Generalized epilepsy	MR Egger	4	1.20488	0.321117	3.33634	0.548165	20.3063
		Weighted median	4	-0.163171	0.420059	0.849446	0.571319	1.26297
		Inverse variance weighted	4	-0.204519	0.237242	0.815039	0.580608	1.14413
		Simple mode	4	-0.173852	0.592874	0.840421	0.474672	1.48799
		Weighted mode	4	-0.141099	0.590648	0.868403	0.547812	1.37661
Exposure	Outcome	Method	No.SNPs	Beta	P.value	OR	OR_LCI95	OR_UCI95
IL-12B	Generalized epilepsy	MR Egger	14	0.0611275	0.536956	1.06303	0.880413	1.28354
		Weighted median	14	0.138898	0.0413718	1.14901	1.00545	1.31306
		Inverse variance weighted	14	0.169617	0.00691948	1.18485	1.04762	1.34006
		Simple mode	14	0.22655	0.148859	1.25427	0.939127	1.67515
		Weighted mode	14	0.142728	0.0584947	1.15342	1.00788	1.31996
Exposure	Outcome	Method	No.SNPs	Beta	P.value	OR	OR_LCI95	OR_UCI95
IL-13	Generalized epilepsy	Wald ratio	1	0.69454	0.138862	2.00279	0.798332	5.02442
Exposure	Outcome	Method	No.SNPs	Beta	P.value	OR	OR_LCI95	OR_UCI95
IL-17C	Generalized epilepsy	Inverse variance weighted	2	-0.221133	0.460206	0.80161	0.44574	1.4416
Exposure	Outcome	Method	No.SNPs	Beta	P.value	OR	OR_LCI95	OR_UCI95
IL-18	Generalized epilepsy	MR Egger	4	-0.265804	0.650826	0.766589	0.285241	2.06022
		Weighted median	4	-0.0714013	0.602732	0.931088	0.711569	1.21833
		Inverse variance weighted	4	-0.062508	0.616622	0.939406	0.735486	1.19986
		Simple mode	4	-0.13953	0.539982	0.869767	0.585034	1.29308
		Weighted mode	4	-0.081646	0.649727	0.921598	0.670355	1.26701
Exposure	Outcome	Method	No.SNPs	Beta	P.value	OR	OR_LCI95	OR_UCI95
IL-1A	Generalized epilepsy	Wald ratio	1	-0.103662	0.688234	0.90153	0.54334	1.49585
Exposure	Outcome	Method	No.SNPs	Beta	P.value	OR	OR_LCI95	OR_UCI95
IL-6	Generalized epilepsy	Wald ratio	1	-0.228246	0.309831	0.795928	0.512349	1.23646
Exposure	Outcome	Method	No.SNPs	Beta	P.value	OR	OR_LCI95	OR_UCI95
IL-8	Generalized epilepsy	Inverse variance weighted	2	-0.297142	0.388514	0.742938	0.378124	1.45972

## Sheet: Table S4
Supplementary Table 4 The results of MR-PRESSO analysis
Exposure	Outcome	Method	Beata	SE	P.value	OR	OR_LCI95	OR_UCI95
IL-12B	Generalized epilepsy	MR-PRESSO	0.169617	0.0628048	0.0181699	1.18485	1.04411	1.32559

## Sheet: Table S5
Supplementary Table 5 The results of MR-Egger regression intercept analysis and MR-PRESSO global test
Exposure	Outcome	Egger_intercept	Egger_intercept_pval	MR-PRESSO	MR-PRESSO global test P.value
IL-12B	Generalized epilepsy	0.026896	0.173155	No outlier	0.427

## Sheet: Table S6
Supplementary Table 6 The results of Cochran’s Q test
Exposure	Outcome	Method	Q test	Q_pval
IL-12B	Generalized epilepsy	MR Egger	12.3932	0.414637
		Inverse variance weighted	14.5595	0.33565

## Sheet: Table S7
Supplementary Table 7 The results of Steiger test for single SNP
SNP	effect_allele.exposure	other_allele.exposure	effect_allele.outcome	other_allele.outcome	beta.exposure	beta.outcome	eaf.exposure	eaf.outcome	se.outcome	pval.outcome	se.exposure	pval.exposure	steiger_dir	steiger_pval
rs10043720	A	G	A	G	-0.4981	-0.0611425	0.3025	0.250738	0.0400978	0.1273	0.0132	1e-200	TRUE	3.99883e-289
rs11130215	A	G	A	G	-0.1009	-0.000783308	0.8154	0.7298	0.0389952	0.983974	0.0151	2.36e-11	TRUE	4.84562e-11
rs12588969	C	G	C	G	-0.1297	-0.0438823	0.6875	0.79218	0.0426577	0.303617	0.0127	1.74e-24	TRUE	5.53474e-23
rs144850787	T	G	T	G	0.3161	-0.122699	0.9869	0.992069	0.196036	0.53138	0.056	1.66e-08	TRUE	5.01578e-08
rs17722688	T	C	T	C	-0.0857	-0.0510325	0.7246	0.721953	0.0386845	0.187103	0.0131	6.07e-11	TRUE	5.15317e-10
rs1950897	T	C	T	C	0.0798	0.00691396	0.7151	0.689533	0.0374662	0.853591	0.0128	4.54e-10	TRUE	1.01595e-09
rs3130510	A	G	A	G	0.1155	0.0240056	0.2275	0.150924	0.0485015	0.620639	0.014	1.58e-16	TRUE	9.31883e-16
rs3184504	T	C	T	C	0.1332	0.0571343	0.4766	0.406938	0.0351816	0.10438	0.0131	2.76e-24	TRUE	2.35288e-22
rs516978	C	G	C	G	0.0721	-0.0451896	0.3473	0.371761	0.0358631	0.207648	0.0122	3.42e-09	TRUE	2.11112e-08
rs705705	C	G	C	G	0.0785	0.0965193	0.323	0.318349	0.0365224	0.00822375	0.0133	3.59e-09	TRUE	8.44214e-08
rs73416208	A	G	A	G	-0.1477	-0.0668632	0.0654	0.0880622	0.0610276	0.273244	0.0246	1.92e-09	TRUE	1.04273e-08
rs76428106	T	C	T	C	-0.3406	0.133337	0.9832	0.987322	0.158538	0.400325	0.0535	1.94e-10	TRUE	9.1354e-10
rs8026767	A	G	A	G	-0.0743	-0.0615153	0.2595	0.223678	0.0413095	0.136453	0.0132	1.81e-08	TRUE	1.24538e-07
rs9815073	A	C	A	C	0.2861	0.0469943	0.3539	0.328333	0.0371631	0.206036	0.013	2.43e-107	TRUE	4.31093e-101
